# Supplementary material for: Evaluation of volatile compound profiles and sensory properties of dark and pale beers fermented by different strains of brewing yeast
Source: Sci Rep. 2023 Apr 25;13:6725. doi: 10.1038/s41598-023-33246-4 (PMC10130024; doi:10.1038/s41598-023-33246-4)
Supplement: Supplementary file 1 — Supplementary Information 1. [file 41598_2023_33246_MOESM1_ESM.xlsx]

## Sheet: Results of sensory analysis
Sample	Malt	Caramel	Roasted	Hoppy	Fruity	Floral	Spicy	Grassy	Alcoholic	Clarity	Color	Foaminess	Carbonation	Bitterness	Sweetness	Sourness
S04P	2,29 ± 1,11 a	2,14 ± 1,21 ab	2,29 ± 0,49 b	1,71 ± 1,11 a	1,57 ± 1,40 a	1,14 ± 1,35 a	1,29 ± 0,76 a	1,43 ± 1,13 a	2,29 ± 1,38 ab	1,86 ± 0,90 ab	3,43 ± 0,79 a	3,00 ± 0,58 ab	1,86 ± 0,69 a	2,00 ± 1,41 ab	1,43 ± 1,13 a	3,29 ± 0,76 ab
S04D	2,71 ± 1,25 a	2,86 ± 0,90 a	3,43 ± 1,13 a	1,14 ± 1,21 a	1,14 ± 1,57 a	0,57 ± 0,79 a	1,29 ± 1,38 a	0,43 ± 0,53 a	1,57 ± 0,98 ab	2,43 ± 0,79 ab	3,71 ± 0,76 a	2,14 ± 0,69 b	1,71 ± 0,95 a	2,86 ± 0,90 ab	1,43 ± 1,62 a	2,00 ± 1,73 bcd
S23P	2,00 ± 0,58 a	0,57 ± 0,53 c	0,29 ± 0,49 c	2,00 ± 1,00 a	2,14 ± 1,21 a	1,29 ± 1,38 a	0,57 ± 0,79 a	1,29 ± 1,25 a	1,14 ± 1,21 b	1,43 ± 0,53 b	3,43 ± 0,98 a	2,86 ± 0,90 ab	1,86 ± 0,38 a	2,86 ± 0,69 ab	1,43 ± 1,27 a	1,86 ± 1,07 cd
S23D	2,57 ± 1,27 a	3,00 ± 0,82 a	2,86 ± 1,21 ab	1,57 ± 0,98 a	0,86 ± 1,07 a	0,57 ± 0,53 a	1,29 ± 1,38 a	0,29 ± 0,49 a	1,43 ± 0,98 ab	2,71 ± 0,76 a	3,71 ± 0,76 a	2,86 ± 1,07 ab	2,43 ± 1,27 a	3,00 ± 0,82 a	1,29 ± 1,38 a	1,43 ± 1,40 d
KVP	2,29 ± 0,76 a	1,14 ± 1,07 bc	0,14 ± 0,38 c	2,29 ± 1,25 a	1,86 ± 1,35 a	1,43 ± 1,51 a	1,14 ± 1,35 a	0,71 ± 1,11 a	1,29 ± 0,95 ab	1,86 ± 1,07 ab	3,00 ± 1,00 a	3,00 ± 0,58 ab	2,14 ± 0,90 a	1,57 ± 0,98 b	1,14 ± 0,69 a	2,86 ± 0,90 abc
KVD	2,14 ± 1,07 a	2,00 ± 0,58 ab	2,43 ± 0,98 b	1,71 ± 0,76 a	1,71 ± 1,25 a	0,71 ± 0,95 a	1,00 ± 1,15 a	0,71 ± 1,11 a	1,57 ± 0,98 ab	2,71 ± 0,49 a	3,71 ± 0,49 a	3,00 ± 0,82 ab	1,71 ± 0,49 a	2,57 ± 0,98 ab	1,17 ± 1,17 a	3,29 ± 0,76 ab
SAP	2,00 ± 1,29 a	0,71 ± 0,76 c	0,14 ± 0,38 c	2,29 ± 1,38 a	2,29 ± 1,70 a	1,14 ± 0,90 a	1,00 ± 0,82 a	1,00 ± 1,15 a	2,71 ± 1,50 a	2,14 ± 1,07 ab	3,00 ± 0,82 a	3,00 ± 1,00 ab	2,57 ± 0,98 a	2,57 ± 1,13 ab	1,00 ± 0,82 a	2,86 ± 0,90 abc
SAD	2,29 ± 1,11 a	2,14 ± 1,21 ab	2,29 ± 0,49 b	1,71 ± 1,11 a	1,57 ± 1,40 a	1,14 ± 1,35 a	1,29 ± 0,76 a	1,43 ± 1,13 a	2,29 ± 1,38 ab	1,86 ± 0,90 ab	3,43 ± 0,79 a	3,00 ± 0,58 ab	1,86 ± 0,69 a	2,00 ± 1,41 ab	1,43 ± 1,13 a	3,29 ± 0,76 ab
