# Supplementary material for: Evaluation of volatile compound profiles and sensory properties of dark and pale beers fermented by different strains of brewing yeast
Source: Sci Rep. 2023 Apr 25;13:6725. doi: 10.1038/s41598-023-33246-4 (PMC10130024; doi:10.1038/s41598-023-33246-4)
Supplement: Supplementary file 2 — Supplementary Information 2. [file 41598_2023_33246_MOESM2_ESM.xlsx]

## Sheet: Arkusz1
Zmienna	p < ,05000, N=8
	Clarity	Color	Foaminess	Carbonation	Bitterness	Sweetness	Sourness	Malty	Caramel	Roasted	Hoppy	Fruity	Floral	Spicy	Grassy	Alcoholic	Alcohols	Aldehydes	Esters	Ketones	Terpenes / Terpenoids	Other Compouds
Clarity	1	0.556062	-0.256644	0.137445	0.432173	-0.312794	-0.160403	0.499493	0.663808	0.62827	-0.487245	-0.603497	-0.874131	0.448425	-0.776689	-0.0390915	-0.156057	0.513609	-0.0362789	0.179248	-0.590643	0.38077
Color	0.556062	1	-0.466667	-0.511119	0.596595	0.547384	-0.346667	0.544949	0.759239	0.859702	-0.878976	-0.723536	-0.829288	0.196875	-0.354572	-0.348155	-0.387964	0.397804	-0.262806	-0.377946	-0.122041	0.20576
Foaminess	-0.256644	-0.466667	1	0.330724	-0.481125	-0.400764	0.52	-0.700649	-0.459821	-0.511374	0.723862	0.475466	0.562731	-0.196875	0.487536	0.278524	-0.0065425	-0.140564	0.086443	-0.201	0.126478	0.0429111
Carbonation	0.137445	-0.511119	0.330724	1	0.0867926	-0.653527	-0.25556	-0.140437	-0.229075	-0.421974	0.521742	0.121199	0.106857	0.0443941	-0.247357	0.290475	0.0234696	-0.0457336	-0.110084	0.383576	-0.119566	0.00257138
Bitterness	0.432173	0.596595	-0.481125	0.0867926	1	0.107225	-0.723612	0.179787	0.228434	0.316636	-0.447774	-0.274511	-0.683986	-0.295531	-0.435014	-0.231159	-0.347071	0.143177	-0.483962	-0.136896	0.155448	0.018279
Sweetness	-0.312794	0.547384	-0.400764	-0.653527	0.107225	1	-0.216021	0.399505	0.417843	0.506102	-0.641538	-0.433435	-0.121591	0.129897	0.30299	-0.222054	-0.11618	0.0141644	-0.101073	-0.435563	0.189547	-0.0780309
Sourness	-0.160403	-0.346667	0.52	-0.25556	-0.723612	-0.216021	1	-0.420389	-0.203177	-0.122285	0.297301	0.413449	0.402797	0.181125	0.560667	0.570975	0.610955	-0.0404225	0.680477	0.0348966	-0.366226	0.23627
Malty	0.499493	0.544949	-0.700649	-0.140437	0.179787	0.399505	-0.420389	1	0.874113	0.770245	-0.784911	-0.917329	-0.657129	0.735681	-0.621076	-0.243935	-0.130863	0.385226	-0.0380523	0.185208	-0.45279	0.137777
Caramel	0.663808	0.759239	-0.459821	-0.229075	0.228434	0.417843	-0.203177	0.874113	1	0.956373	-0.868747	-0.961615	-0.79812	0.776849	-0.478099	-0.067014	-0.101108	0.506931	0.0392249	-0.0210463	-0.586227	0.332911
Roasted	0.62827	0.859702	-0.511374	-0.421974	0.316636	0.506102	-0.122285	0.770245	0.956373	1	-0.946247	-0.866392	-0.829715	0.650021	-0.351675	-0.0212871	-0.0238548	0.481827	0.0846494	-0.117111	-0.543965	0.353387
Hoppy	-0.487245	-0.878976	0.723862	0.521742	-0.447774	-0.641538	0.297301	-0.784911	-0.868747	-0.946247	1	0.80966	0.803961	-0.480972	0.345891	0.15526	0.0668579	-0.386273	0.0180851	0.132702	0.356141	-0.224697
Fruity	-0.603497	-0.723536	0.475466	0.121199	-0.274511	-0.433435	0.413449	-0.917329	-0.961615	-0.866392	0.80966	1	0.753086	-0.70816	0.570356	0.248304	0.293836	-0.467482	0.143524	0.0311518	0.427289	-0.221799
Floral	-0.874131	-0.829288	0.562731	0.106857	-0.683986	-0.121591	0.402797	-0.657129	-0.79812	-0.829715	0.803961	0.753086	1	-0.384841	0.689162	0.139205	0.203852	-0.487235	0.15237	-0.010173	0.444127	-0.314024
Spicy	0.448425	0.196875	-0.196875	0.0443941	-0.295531	0.129897	0.181125	0.735681	0.776849	0.650021	-0.480972	-0.70816	-0.384841	1	-0.268318	0.329006	0.323601	0.386002	0.419321	0.2961	-0.822666	0.355599
Grassy	-0.776689	-0.354572	0.487536	-0.247357	-0.435014	0.30299	0.560667	-0.621076	-0.478099	-0.351675	0.345891	0.570356	0.689162	-0.268318	1	0.46871	0.441883	-0.353374	0.32897	-0.307114	0.238781	-0.0652427
Alcoholic	-0.0390915	-0.348155	0.278524	0.290475	-0.231159	-0.222054	0.570975	-0.243935	-0.067014	-0.0212871	0.15526	0.248304	0.139205	0.329006	0.46871	1	0.869675	-0.0244558	0.655614	0.258931	-0.582852	0.322571
Alcohols	-0.156057	-0.387964	-0.0065425	0.0234696	-0.347071	-0.11618	0.610955	-0.130863	-0.101108	-0.0238548	0.0668579	0.293836	0.203852	0.323601	0.441883	0.869675	1	0.0795903	0.858304	0.494903	-0.60266	0.394401
Aldehydes	0.513609	0.397804	-0.140564	-0.0457336	0.143177	0.0141644	-0.0404225	0.385226	0.506931	0.481827	-0.386273	-0.467482	-0.487235	0.386002	-0.353374	-0.0244558	0.0795903	1	0.479604	0.558877	-0.594227	0.922904
Esters	-0.0362789	-0.262806	0.086443	-0.110084	-0.483962	-0.101073	0.680477	-0.0380523	0.0392249	0.0846494	0.0180851	0.143524	0.15237	0.419321	0.32897	0.655614	0.858304	0.479604	1	0.63193	-0.7088	0.71661
Ketones	0.179248	-0.377946	-0.201	0.383576	-0.136896	-0.435563	0.0348966	0.185208	-0.0210463	-0.117111	0.132702	0.0311518	-0.010173	0.2961	-0.307114	0.258931	0.494903	0.558877	0.63193	1	-0.56465	0.598305
Terpenes and Terpenoids	-0.590643	-0.122041	0.126478	-0.119566	0.155448	0.189547	-0.366226	-0.45279	-0.586227	-0.543965	0.356141	0.427289	0.444127	-0.822666	0.238781	-0.582852	-0.60266	-0.594227	-0.7088	-0.56465	1	-0.688947
Other Compouds	0.38077	0.20576	0.0429111	0.00257138	0.018279	-0.0780309	0.23627	0.137777	0.332911	0.353387	-0.224697	-0.221799	-0.314024	0.355599	-0.0652427	0.322571	0.394401	0.922904	0.71661	0.598305	-0.688947	1
